# Supplementary material for: Patterns of microbiome composition in tsetse fly Glossina palpalis palpalis during vector control using Tiny Targets in Campo, South Cameroon
Source: Microbiol Spectr. 2024 Sep 19;12(11):e00935-24. doi: 10.1128/spectrum.00935-24 (PMC11540164; doi:10.1128/spectrum.00935-24)
Supplement: Table S2 — Bacteria taxa abundances in different individual tsetse samples. [file spectrum.00935-24-s0003.xlsx]

## Sheet: Feuil1
Supplementary Table S2: Bacteria taxa abundances in different individual tsetse samples
Genus	T111Dn1	T111En1	T111En3	T112En4	T111Cn3	T113Cn1	T113En1	T113En2	T114Cn2	T114Cn3	T114Cn6	T114Dn6	T114En1	T114En12	T114En13	T114En3	T115Dn2	T115Dn6	T115Dn7	T116Cn1	T116Dn1	T116En2	T117Cn2	T120Cn10	T120Cn2	T120En1	T121Cn1	T121Dn1	T121Dn2	T121En1	T121En7	T123En1	T124Cn4	T124Dn2	T125Cn1	T126Cn10	T126Cn11	T126Cn12	T126Cn13	T126Cn15	T126Cn19	T126Cn21	T126Dn1	T126Dn10	T126Dn2	T126Dn3	T126Dn35	T126Dn36	T126Dn51
Wigglesworthia	0.817857	0.858185	0.726986	0.398171	0.447607	0.928295	0.911814	0.923527	0.963143	0.942951	0.886454	0.594258	0.72328	0.685111	0.287288	0.980593	0.907	0.932798	0.848069	0.632957	0.822326	0.372655	0.931847	0.958834	0.969269	0.939477	0.886817	0.572941	0.775537	0.809871	0.161847	0.922119	0.938281	0.489009	0.408915	0.733855	0.475421	0.920394	0.854367	0.918831	0.00191086	0.900504	0.803358	0.212153	0.690129	0.86196	0.940011	0.886908	0.502209
Unclassified	0.0989903	0.0212261	0.00986545	0.0181029	0.19912	0.0262189	0.00916245	0.00239411	0.0217091	0.0284557	0.0383092	0.0165251	0.013516	0.0267661	0.0315617	0.00842561	0.0110495	0.0177503	0.0261409	0.0971017	0.0827828	0.0237542	0.0284813	0.0160473	0.0144791	0.0153552	0.0496155	0.0255991	0.0192653	0.0663459	0.00200295	0.00292371	0.0212482	0.0178234	0.153758	0.0795441	0.0831328	0.0318377	0.0562181	0.0357044	6.90671e-05	0.0400792	0.0750046	0.316556	0.113721	0.0572921	0.00955319	0.024502	0.0467214
Curvibacter	0.00712343	0.0330133	0.0097265	0.094901	0.0309687	0.00244003	0.0414965	0.0471225	0.00131222	0.00306198	0.00283175	0.188769	0.188854	0.0683818	0.089444	0.00745874	0.0528073	0.0332904	0.0888284	0.00907019	0.00527176	0.0551502	0.00198011	0.000759773	0.00138115	0.0277637	0.00437445	0.277838	0.141049	0.0631	0.0115803	0.0514066	0.00241718	0.169511	0.0243599	0.015034	0.0165479	0.00405166	0.0106358	0.00347606	0	0.00513364	0.00895818	0.0360862	0.0155189	0.00759599	0.0363251	0.0166724	0.215959
Pelomonas	0.0596846	0.00280867	0.00113476	0.0101423	0.223941	0.0180471	0.00117704	0.00672192	0.0103826	0.021618	0.0357538	0.0445439	0.007532	0.00381054	0.00805781	0.000437395	0.00856334	0.00262455	0.00461446	0.0734133	0.0685789	0.00598458	0.0258335	0.0119031	0.00904654	0.00326903	0.0469448	0.0214554	0.01213	0.00317687	0.000621604	0.00368341	0.0169893	0.0108831	0.177081	0.0838264	0.0605675	0.0324363	0.0628482	0.030663	0	0.0353599	0.0645496	0.312216	0.124681	0.0531949	0.00329182	0.0242026	0.0219498
Stenotrophomonas	2.30532e-05	9.20874e-05	0.000185267	0.334672	0.00398333	9.20768e-05	0	0	0	0.000299291	0.00115112	0	0.00318839	0.184453	0.497784	0	0	0	0	0.000529478	4.60416e-05	0.419979	6.90735e-05	0.000276281	0.000552461	6.9064e-05	0.000437445	0.000644582	0.000138102	0.00057552	0.717608	6.9064e-05	0.000138125	0.00224143	0.00326948	0.00230229	0.00268469	0.000276249	2.30213e-05	0	0	2.30208e-05	0.000598747	0.000138527	6.90751e-05	0	2.30197e-05	0.0141854	9.25176e-05
Acinetobacter	0.00322744	0.0654972	0.0159329	0.0752663	0.0204923	0.00356798	0.0166863	0.0119015	0.000322298	0.000414403	0.00398287	0.0235875	0.0135853	0.0189834	0.0639777	0.00186468	0.00407449	0.00161157	0.00290711	0.0142729	0.00490343	0.0583496	0.000644686	0.00513423	0.00151927	0.00577835	0.00154257	0.0150786	0.00557013	0.00672207	0.101345	0.0110502	0.00706738	0.0276262	0.0437465	0.0187637	0.305869	0.00158843	0.00174962	0.00366022	0	0.00191073	0.00478998	0.0431279	0.0122723	0.0034297	0.00110495	0.0131491	0.00781774
Klebsiella	0.00212089	0.00191081	0.107756	0.00816952	0.0199627	0.00177248	0.00159247	0.000598527	0.000506469	0.000276269	0.00250944	0.0685469	0.0162192	0.000138565	0.000969708	2.30208e-05	0.00621533	0.00250944	0.00569886	0.00989894	0.00430489	0.00672114	0.000253269	0.00154257	0.000713595	0.000138128	0.00131234	0.0106816	0.00128896	0.00119708	0.00101298	0.000161149	0.00145031	0.0120713	0.0241757	0.00428226	0.00594797	2.30208e-05	0.000851789	0.00310773	0	0.000483437	0.00329311	0.0200863	0.0151965	0.00181843	0.000989848	0.00905009	0.0998959
Bacillus	2.30532e-05	0	2.31583e-05	0.00960847	0	0.000115096	2.30792e-05	0	6.9064e-05	0.000230224	0.0122939	0.00318501	0	0.00115471	0.00344016	0	9.20789e-05	0.00241735	0.00378386	0.000345312	4.60416e-05	0.0216135	0.00699945	0.000575586	0	0.000414384	0	0.00883998	0.0092989	0	0.00048347	4.60426e-05	0.0029927	0.0119903	0.0669092	0.000391389	0.00442048	9.20832e-05	0.000552512	2.30203e-05	0.99802	0.00702134	0.000299374	6.92633e-05	0	0.000690544	0.00138118	0.000667818	0.00911299
Escherichia_Shigella	0.00050717	0.000276262	0	0.0023673	0.0126407	0.00881635	0	0	0.000414384	2.30224e-05	0.00377567	0.000323117	0	0.00066973	0.00113133	0	2.30197e-05	0.000506492	0	2.30208e-05	0	0.000437335	0.000253269	9.20938e-05	0.000207173	0	0.00138141	0.00306176	0.000414307	0	0.000345336	0	0	0.0068593	0.0355038	0.015034	0	0.000368333	0.000828767	0	0	0.00211791	0	0.001316	0.000299325	0.00273916	0	0.000184226	0.000624494
Pseudomonas	0.000184425	0.00207197	0.00752646	0.00382946	0.000207225	0.000690576	0.000992407	0.000276243	0.000115107	0.00039138	0.00430518	0.0106859	0.00016173	0.000923766	0.000277059	2.30208e-05	0.00181856	0.000368358	0.00472982	0.146067	0.000230208	0.00474163	0.000161171	0.00119722	0.00029925	0.000138128	0.00149652	0.00170354	0.00547806	0.000184166	0.000138134	0.000713661	0.00395958	0.00710235	0.00748296	0.0220099	0.0105305	0.00407468	0.00156545	0.000437385	0	0.00108198	0.000299374	0.00196246	0	0.00181843	0.000207178	0.0028555	0.00171158
Staphylococcus	0.00117571	0.0020029	0.00189898	0.00290111	0.00987774	0.000184154	0.00219253	0.000552486	0.000230213	0.000276269	0.000667649	0.010409	0.00157109	0.000508071	0.000854267	2.30208e-05	0.00138118	0.000897873	0.00089982	0.000621561	0.00237114	0.00179537	0.000345367	0.000437445	0.000552461	0.00179566	0.0021642	0.0151707	0.00483359	0.000345312	0.000851828	0.00271652	0.00301572	0.00496894	0.0200313	0.0099459	0.0206443	0.00108198	0.0014043	0.000299263	0	0.000115104	0.0146463	0.0189781	0.00478921	0.00220974	0.00138118	0	0.0354111
Undibacterium	0.00101434	0.00172664	0.000324217	0.00763571	0.00520366	2.30192e-05	0.00334649	0.00476519	9.20853e-05	0.000207201	0.000299291	0.0165482	0.0163116	0.00482668	0.00604913	0.000529478	0.00377524	0.00227922	0.00703705	0.000253229	0.00057552	0.00573138	0.000230245	0	0	0.00186473	0	0.0245862	0.0128665	0.00405166	0.000253246	0.00292371	0	0.0196597	0.00195708	0.00324623	0.000115719	0.000115104	0.000299277	0.000138122	0	9.20832e-05	0	0.00138527	0.00112823	0.000506399	0.00267029	0.000944157	0.0211403
Providencia	0	0	0	0	0	0	0	0.000115101	0	0	0	0	0	0	0	0	0	0	0	0	0	0	0	0	0	0	0	0.000621561	0	0	0	2.30213e-05	0	0.0201188	0	0	0	0	0	0	0	0	0.00686256	0	0	2.30181e-05	0	0.000184226	0
Rugosibacter	0.00152151	2.30218e-05	0.000185267	0.0010444	0.00824296	0.000529442	0.000346188	0.000575506	0.000253234	0.000460448	0.000851828	0	0.00298045	0.000161659	0.000600296	0.000115104	0.000529454	0.000207201	0	0.00195677	0.0042128	0.000667511	0.00108215	0.000345352	0.00027623	0.000115107	0.000644656	0.00103594	0.000322239	0.000690624	0	0.000253234	0.000621561	0.000864164	0.0106143	0.00105905	0.00305499	0.00126614	0.00444311	0.00089779	0	0.00115104	0	0.0107358	0.00577928	0.00218672	6.90592e-05	0.0010593	0.00233607
Peredibacter	0	0.000437415	2.31583e-05	0.00480423	9.21001e-05	0	0.000415426	0.000161142	0	0	0	0.00196178	0.00210249	0.000715919	0.000507942	0.000138125	0	0.000575559	0	0	0	0.000299229	0	0	0	0.000207192	0	0.00441999	0.000667495	0.00105896	2.30224e-05	0.00034532	0	0.00132325	0	0	0	0	0	0	0	0	0	0	0	0	0.000460395	0.00039148	0.00191974
Methylophilus	0	0	0	0	0	6.90576e-05	0	6.90608e-05	0	0	0	0	0	0	0	0	0	0	0	0	0	0	0	0	0	6.9064e-05	0	0	0	0	0	0	0	0	0	0	0	4.60416e-05	0	0	0	0	0	0.000623369	0	2.30181e-05	0	0	0
Burkholderia	0	0	0	0	0	0	0	0	0	0	0	0	0.000300356	0	0	0	0	0	0	0	0	0	6.90735e-05	0	0	0	0	0	0	0.0171275	0.000253246	0	0	0.00599514	0	0	0.00155064	0	0	0	0	0	0	0	2.3025e-05	0	2.30197e-05	0	0
Oxalobacter	0	0	0	0	0	0	0	0	0	0	0	0	9.24172e-05	0	0	0	0	0	0	0	0	0	0	0	0	0.000253234	0	0	0	0.0231819	0.000276269	0	0	0	0	0	0	0	0	0	0	0	0	0	0	0	0	0	0
Enterococcus	2.30532e-05	0	0.0757972	0	0	0	0	0	0	0	0	0	0	0	0	0	2.30197e-05	0.000253246	0.00117669	0	0.00142729	0.000138106	0	0	0	0.000322298	0	0.000483437	0.00110482	9.20832e-05	0	0	0	0.0407237	0.000184196	0.000598596	0.00481392	0.000115104	0	0	0	0	0.0107544	0.00307067	0.00398333	0.000690544	9.20789e-05	0.000184226	0.00319186
Aeromonas	0.000599382	0.00667634	0.000532642	0.000324924	0.00437476	0.0016804	0.000738535	0.000460405	0.000115107	0.000253246	0.00135832	0.00129247	0.00337323	0	0.000184706	2.30208e-05	0.000552473	0.000713694	0.00119976	0.00147333	0.000368333	0.000437335	2.30245e-05	0.00066768	0.000115096	0.00034532	6.90703e-05	0.00234812	0.00039129	0.000161146	0.000345336	0.000138128	0.000391353	0.000675128	0.000598637	0.000782779	0.000439733	0	0.000207192	2.30203e-05	0	0	0	0.00348625	0.000621676	0.00105883	0	0.000759931	0.00633746
Orbus	0	0	0	0	0	0	0	0	0	0	0	0	0	0	0	0	0	0	0	0	0	0	0	0	0	0	0	0	0	0	0	0	0	0.142965	0	0	0	0	0	0	0	0	0	0	0	0	0	0.00039148	0
Aquabacterium	0.000299691	0.000230218	2.31583e-05	0.00710191	0.00244065	0	0.000323109	0	0	2.30224e-05	2.30224e-05	0.00136171	0.00177903	2.30942e-05	0.000253971	0	9.20789e-05	0	0	0.000276249	0.00057552	0	4.6049e-05	0	0	4.60426e-05	0	0.000207187	0	0.000207187	0	0	0	0	0.00168079	0.000966962	0.00113405	0	0.000299277	0.000138122	0	0.000184166	0	0.00145453	0.000990076	0.000184145	0.000230197	0	0.00270614
Delfia_Variovorax	0.000576329	4.60437e-05	2.31583e-05	0	0.00437476	0.000483403	9.23169e-05	2.30203e-05	9.20853e-05	0.000138134	0.000805783	0.00302345	9.24172e-05	0.000369506	0	2.30208e-05	0.000391335	0.000230224	0.000184578	0.000782707	2.30208e-05	0.000506387	0.00020722	0	0.000115096	0.000184171	0.000598609	0	0	0.000322291	0	0.000138128	6.90624e-05	0.000702133	0.00147357	0.000276275	0.000115719	0.000414374	0.00184171	0.000207182	0	0.000161146	0	0.00272436	0.00181898	0.000391308	0	0	0
Massilia	0	0.000414393	0.000509483	0.00276185	0.0010131	0	0.00101549	2.30203e-05	0	0	2.30224e-05	0.00265417	0.00388152	0	0.000415589	0	0	2.30224e-05	0	0.000276249	0	0.00338359	6.90735e-05	0	2.30192e-05	0	0	0	0	6.90624e-05	4.60448e-05	6.9064e-05	0	0	0	0	0	4.60416e-05	0.000138128	0.000138122	0	2.30208e-05	0	0.000554106	0	0	0	0	0
Acidovorax	0	0	0	0.000510595	0	0	0	0	0	0	0	0	0	0.000115471	0.000415589	0	0	0	0	0	0	0	0	0	0	0	0	0	0	0	0	0	0	0	0.00626266	0	0	0	0	0	0	0	0	0	0	0	0	0	0
Cronobacter_Shigella	0.000322744	0.000207197	0	0	0	0.000414346	9.23169e-05	0	0	0	4.60448e-05	0	0	2.30942e-05	0	2.30208e-05	0.000207178	0.000138134	0	0	0	4.60352e-05	0	0	2.30192e-05	2.30213e-05	0	0	0	0	0	0	0	0.000108021	0	0	0	2.30208e-05	0	0	0	0	0	6.92633e-05	0	0.000230181	2.30197e-05	0	0.000693882
Legionella	0.000345797	0	0	0.000255297	0.000414451	0	0	0	9.20853e-05	4.60448e-05	0.000138134	0	0	0	0	0	0	4.60448e-05	0.000253795	4.60416e-05	0.00029927	4.60352e-05	0.00020722	0	2.30192e-05	0	0.000345352	0.000828748	0.0009437	6.90624e-05	0	0.000368341	9.20832e-05	0	0.00320041	0.00209508	0.000370302	0.00029927	0.000575533	0.000368324	0	0.000230208	0.000299374	0.00307067	0.00122033	0.000575453	6.90592e-05	0	0
Lactococcus	0	0	0	6.96266e-05	0	0	0	0	0	0	0	0	0	0	0	0	0	0	0	0	0	0	0	0	0	0.000414384	0	0	0	9.20832e-05	0	0	0	0	0	0	0.000347158	0	0	0	0	0	0	0	0	0	0	0	0
Streptococcus	0	0	0	0	0	0	0	0	0	0	0	0	0	0	0	0	0	0	0	0.000138125	2.30208e-05	6.90528e-05	0	0	0	0	0	0.000276249	0.00128896	0	4.60448e-05	0	2.30208e-05	0.000918174	0	2.30229e-05	2.31439e-05	0	0	0	0	6.90624e-05	0	0.00117748	0.000552601	0	0.000161138	0	0.000115647
Enhydrobacter	9.22126e-05	0.000115109	2.31583e-05	0	0.0010131	0	0.000138475	0	0	0.000161157	0	0.00108475	0.000184834	0	0	0	0	0	0	0.00029927	2.30208e-05	4.60352e-05	0	0.000276281	0.000207173	2.30213e-05	0.000253258	0	0.00055241	2.30208e-05	0.000115112	0.000598554	0.000414374	0	0.000276294	0.000414412	2.31439e-05	0	0	0	0	0.00059854	0	0.00103895	0.000483526	0.000667526	0.000897769	0	0.00175784
Stenotrophomonas_Luteimonas	0	0.000483459	2.31583e-05	0	0.00264788	6.90576e-05	0	2.30203e-05	0	0	0	0	0	2.30942e-05	0	0	0.000506434	0	0	0.00828748	0.000230208	4.60352e-05	0	0	0	0	0	0	0.000207154	0.000115104	9.20895e-05	9.20853e-05	0.000276249	0.00440184	0.000736784	9.20916e-05	0	0	0.000138128	0	0	0	0.000299374	0.000900423	0.00032235	0.000161127	4.60395e-05	0	0.00286805
Diaphorobacter_Comamonas	0.000553276	0.00122016	0.000208425	2.32089e-05	9.21001e-05	0	0.000207713	0.000322284	4.60426e-05	0	0.000207201	0.00357736	2.31043e-05	4.61883e-05	0.000230883	0	0	2.30224e-05	0.000161506	0.000207187	0.00029927	0.000115088	2.30245e-05	0.000483492	0.000230192	0.000414384	2.30234e-05	0.00170354	4.60342e-05	0.000207187	0.000115112	0	0	0.000162031	0.00250967	0	0	0.000115104	0.000138128	0.000621547	0	0	0	0.000692633	0	4.60363e-05	6.90592e-05	0	0.000115647
Exiguobacterium	0	0	6.9475e-05	0	0	2.30192e-05	0	0	0.000161149	0	0	2.30798e-05	0.00048519	0	0.000369413	0	6.90592e-05	0	0.000992109	0.000230208	0.000161146	0.000897687	0	0.000529539	2.30192e-05	0	0	0	0	4.60416e-05	0	0	0	0	0.00248665	9.20916e-05	0.000694316	0	2.30213e-05	0	0	0	0	0	0	0	0	0	0
Veillonella	0	0.000483459	0	0	0	0	0	0	0	0	0	0	0	0	0	0	0	0	0	0	0	0	0	0	0	0	0	0	0	0	0	0	0	0	0	0	0	0	0	0	0	0	0	0	0	0	0	0	0
Simkania	0.000599382	0	0	0	0.000805876	0.000460384	0	0	0	4.60448e-05	0	0	0	0	0	2.30208e-05	0	0	0	0.000621561	0.000437395	0.000115088	6.90735e-05	0	0	0	0.000506516	0	0	0	0	0	0.000184166	0	0	0.00227927	0	0.000667603	0.000299277	6.90608e-05	0	0	0.00239499	0.00020779	0	0	0	0.000184226	0
Apilactobacillus	0	0	0.0333943	0	0	0	0	0	0	0	0	0	0	0	0	0	0	0	0	0	0	0	0	0	0	0.000414384	0	0	0	0	0	0	0	0	0	0	0	0	0	0	0	0.00255531	0	0	0	0	0	0	0
Novimethylophilus	0	2.30218e-05	4.63167e-05	0	0	0	0	0	0	0	0	0	0	0	0.000161618	0	0	0	0.000738314	0	0	4.60352e-05	0	0	0	0	0	0	0.000598444	0	0	0	0	0.000513097	0	0	0	0	0	0	0	0	0	0	0	0	0	0	0
Holophaga	0	0	0	0	0	0	0.000138475	0	0	0	0	0.000553914	0	0	0	0	0	0	0.000161506	0	0	0	0	0	0	6.9064e-05	0	0	0.000138102	0	2.30224e-05	2.30213e-05	0	0	6.90735e-05	0	0	0	0	0	0	0	0	0.000277053	0	0	0	0	0
Lysinibacillus	0	0	0	0	0	0	0	0	0	0	0	0	0	0	0	0	0	0	0	0	0	0	0	0	0	0	0	0	0	0	0	0	0	0	0	0	0	0	0	0	0	0.00029927	0	0	0	0	0	0	0
Bacteria_unclassified	0	0	0	0	0	0	0	0	0	0	0	0	0	0	0	0	0	0	0	0	0	0	0	0	0	0	0	0	0	0	0	0	0	0	0	0	0	6.90624e-05	2.30213e-05	0	0	0	0	0	2.3025e-05	0	0	0	0
Aliicoccus	9.22126e-05	0.000276262	0	0	0	6.90576e-05	0	2.30203e-05	2.30213e-05	0	0	0.000184638	0	0	0	0	0.000115099	0.000207201	0.00168428	0.000253229	0	0.000184141	0.000161171	0	0.000207173	2.30213e-05	0.000115117	0.00273947	0.000598444	0	0	0	0	0.000675128	0	0	2.31439e-05	0	0	0	0	0.000690624	0.00179624	0.000277053	0.0025788	0	0.000598513	0	0.00416329
Thermaerobacter	0	0	0	0.000881937	0	0	0	0	0	0	0	0	0	0.00260964	0.00464075	0	0	0	0	0	0	0.00598458	0	0	0	0	0	0	0	0	0	0	0	0	0	0	0	0	0	0	0	0	0	0	0	0	0	0	0
Gp7_unclassified	0.000368851	0	0	0	0	0	0	0	9.20853e-05	9.20895e-05	0.000253246	0	0	0	0	0	0	0	0	0	0	0	0.000276294	0	0	0	0	0	0	4.60416e-05	0	0	2.30208e-05	0	0.000897955	0.00218718	0.000138863	2.30208e-05	0.000414384	0.000621547	0	9.20832e-05	0	0.00390183	0.00108218	9.20726e-05	0	0	0
Cupriavidus	0	0	0	0	0	0	0	0	0	0	0	0	0	0	0	0	2.30197e-05	0	0	0	0	0	0	0	0	0	0	0	0	0	0	0	0	0	0	0	0	0	0	0	0	0	0	0	0	0	0	0	0
Weissella	0.000115266	0	2.31583e-05	0.00362058	9.21001e-05	2.30192e-05	0	0	0	0	0	0.0014771	0	0	0	0	2.30197e-05	0	0	2.30208e-05	0	0.00315341	0	4.60469e-05	0	0	0	0.00214093	0.0010818	0.000138125	2.30224e-05	0	0	0	0.000253269	0.000621619	0.00134234	0.000161146	0	0	0	2.30208e-05	0	0.000969686	0	0	4.60395e-05	9.21128e-05	0
Lysobacter	0	0	0	0	0	0	0	0	0	0	0	0.00283881	0	0	0	0	0	0	0	0	0	0	0	0	0	6.9064e-05	0	0	0	0	0	0	0	0	0	0	0	0	0	0	0	0	0	0	0	0	0	0	0
Aerococcus	0.000714648	2.30218e-05	0	0.00116044	0	0	9.23169e-05	2.30203e-05	0	0	0	0	0.000184834	0	2.30883e-05	0	0	0	0.000253795	0	0	4.60352e-05	0	0	0	0	0	0.000184166	4.60342e-05	9.20832e-05	0	0	0	0	0.000253269	0	0	0.000230208	0	0	0	0	0.000299374	0	0	2.30181e-05	0	0	0
Methyloversatilis	0	0	0	0	0	0	0	0	0	0	0	0	0	0	0	0	0	0	0	4.60416e-05	0	0	0	0	0	0	0	0	0	0	0	0	0	0	0	0	0	0	0	0	0	0	0	0	0	0	0	0	0
Chromohalobacter	0	0	2.31583e-05	0	0	0	0	0.000115101	0	0	0	0	0	0	0	0	0	0	0	0	0	0	0	0	0	0	0	0	0	0	0	0	0	0	0	0	0	0	0	0	0	0	0	0	0	0	0	0	0
Lactobacillus	0	0	0	0	0	0.00494913	0	2.30203e-05	0.000437405	4.60448e-05	0.00292384	0	0	0	0	0	2.30197e-05	0	0	0	0	0	0.000299318	0.000851867	0.000644538	0	0.000990008	0	0.000138102	0	0	0	0.000161146	0	0	0	0	0	0	0.000437385	0	0	0	0	0	0	0	9.21128e-05	0
Alishewanella	0	0.000115109	0	0	0	0	0	0	0	0	0	0	0	0	0	0	0	0	0	0	0	0	0	0	0	0	0	0	0	0	0	0	0	0	0	0	0	0	0	0	0	0	0	0	0	0	0	0.000759931	0
Psychrobacter	2.30532e-05	0	0.00460851	0	0	0	0.00773154	0.000184162	0	0	0	0	0.00016173	0	0	0	0	0	0	0	0	4.60352e-05	0	0	0	0.000138128	0	0	0	0	0	0	0	0	0	0	0	0	0	0	0	0	0	0	0	0	0	9.21128e-05	0
Sphingosinithalassobacter	2.30532e-05	0.000391371	0	0.000162462	0	2.30192e-05	0	0	2.30213e-05	0	0	2.30798e-05	0	0	0.00133912	0.000253229	0.000345296	0.000529515	0.000461446	0	2.30208e-05	0.00112786	2.30245e-05	0	0	0.000460426	0	0	0	0	0	0	0	0.000108021	0	0	0	0	0	0	0	0	0	0	0	0	0.000207178	0	0
Rheinheimera	0	0	0	0	0	0	0	0	0	0	0	0	0	0	0	0	0	0	0	0	0	0	0	0	0	0	0	0	0	0	0	0	0	0	0	0	0	0	0	0	0	0	0	0	0	0	0	0	0
Hyphomicrobium	0.00179815	0	0.00013895	0	0	0.000115096	2.30792e-05	0	0.00034532	0.000529515	0.00039138	0	0	0	2.30883e-05	2.30208e-05	2.30197e-05	0	2.30723e-05	0.00029927	0.000207187	6.90528e-05	0.000345367	0	2.30192e-05	0.000115107	0	0	0	0	0	4.60426e-05	0.000115104	0	0	0	4.62877e-05	0	9.20853e-05	9.2081e-05	0	0	0.000299374	0	0.000483526	0.000207163	0	0	0
Jeotgalicoccus	0	0	0	0	0	2.30192e-05	0	0	0	0	0	0	0	0	0	0	0.000207178	0	0	0	0	0	0	0	0	0	0	0	0	0	0	0	0	0	6.90735e-05	0	0	0	0	0	0	0	0	0	0	0	4.60395e-05	0	0
Gemella	0	0	0	0	0	0	0	0	0	0	0	0	0	0	0	0	0	0	0	0	0	0	0	0	0	0	0	0	0	0	0	0	0	0	0	0	0	0	0	0	0	0	0	0	0	0	0	0	0
Chryseomicrobium	0	2.30218e-05	2.31583e-05	0	0	0.000161134	0	0	0	0	0	0.00256185	0	0	0	0	0	0	0	0.000207187	0	0	0	0	0	0	0	0	0	0.000690624	0	0	0	0	0	0	0	0	0	0	0	0	0	0	0	0	0	0	0
Kurthia	0	0	0	0.00529162	0	0	0	0	0	0	0	0	0	0	0	0	0	0	0	0	0	0.0056163	0	0	0	0	0	0	0	0	0.000506492	0	0	0	0	0	0	0	0	0	0	0	0	0	0	0	0	0	0
Arsenophonus	0	0	0	0	0.000299325	0	0	0	0	0	0	0	0	0	0	0	0	0	0	0	0	0	0	0	0	0	2.30234e-05	0.000184166	0	0	0	0	0	0	0	0.000276275	0	0	0	0	0	0	0	0	0	0	0	0.00248705	0
Perlucidibaca	0	0	0	2.32089e-05	0	0	0	0	0	0	0	0	0	0	0	0	0	0	0	0	0	0	0	0	0	0	0	0	0	0	0	0	0	0	2.30245e-05	0	0	0	0	0	0	0	0	0	0	0	0	0	0.00971435
Geothrix	0	0	0	0	0	2.30192e-05	0	0	0	0	0	0	0	0	0	0	0	0	0	0	0	0	0	0	0	0	0	0	0	0	0	0	0	0	0	0	0	0	0	0	0	0	0	0	0	0	0	0	0
Alloiococcus	0	0	0	0	0	0	0	0	0	0	0	0	0	0	0	0	0	0	0	0	0	0	0	0	0	0	0	0.00522572	0.00156516	0	0	0	0	0	0	0	0	2.30208e-05	0	0	0	0	0	0	0	0	0	0	0
Coxiella	0	0	0	0	0	0	0	0	0	0	0	0	0	0	0	0	0	0	0	0	0	0	0	0	0	0	0	0	0	0	0	0	0	0	0	0	0	0	0	0	0	0	0	0	0	0	0	0	0
Neisseria	0	0	0	0	0	0	0	0	0	0	0	0	0	0	0	0	0	0	0	0	0	0	0	0	0	0	0	0	0	0	0	0	0	0	0	0	0	0	0	0	0	0	0	0	0	0	0	0	0
Alkanindiges	0	0	0	0.00619676	0	0	0	0	2.30213e-05	0	0	0	0	0.000184753	0	0	0	0	0	0	0	0	0	0	0	0	0	0	0	0	4.60448e-05	9.20853e-05	0	0	0	0	0	0	0	0	0	0	0	0	0	0	0	0	0
Floricoccus	0	0	0.00155161	0	0	0	0.000161555	0	0	0	0	0	0	0	0	0	0	0	0	0	0	0	0	0	0	0	0	0	4.60342e-05	0	0	0	0	0	0	0	0	0	0	0	0	0	0.000898121	0	0.000161175	0	0	0	0.0011796
Silvanigrella	0	0	0	0	0	6.90576e-05	0	0	0	0	0	0	0	0	0	0	0	0	0	2.30208e-05	0.000161146	0	0	0	0	0	0	0	0	0	0	0	0	0	0.0012203	0	0	0.000161146	2.30213e-05	4.60405e-05	0	0	0	0.000692633	0.00112823	0.000161127	0	0	0
Haemophilus	0	0	0	0	0	0	0	0	0	0	0	0	0	0	0	0	0	0	0	0	0	0	0	0	0	0	0	0	0	0	0	0	0	0	0	0	0	0	0	0	0	0	0	0	0	0	0	0	0
Leuconostoc	0	0	0	0	0	0.000552461	0	0	0	0	0.000644627	0	0	0	0	0	0	0	0	0	0	0	0	0	6.90576e-05	0	0.000230234	0	0	0	0	0	6.90624e-05	0	0	0	0	0	0	0	0	0	0	0	0	0	0	0	0
Lactiplantibacillus	0	0	0	0	0	0	0	0	0	0	0	0	0	0	0	0	6.90592e-05	0	0	0	0	0	0	0	0	0	0	0	0.00239378	0	0	0	0	0	0	0	0	0	0	0	0	0	0	0	0	0	2.30197e-05	0	0
Frischella	0	0	0	0	0	0	0	0	0	0	0	0	0	0	0	0	0	0	0	0	9.20832e-05	0	0	0	0	0.000161149	0	0	0	0	0	0	0	0	0	0	0	0	0	0	0	0	0	0	2.3025e-05	0	0	0	0.000254423
Facklamia	0	0	0	0	0	0	0	0	0	0	0	0	0	0	0	0	0	0	0	0	0	0	0	0	0	0	0	0	0	0	0	0	0	0	0	0	0	0	0	0	0	0	0.000299374	0	0.000921001	0	0	0	0
Hydrogenophaga	0	0	0	0	0	0	0	0	0	0	0	0	0	0	0	0	0	0	0	0	0	0	0	0	0	0	0.000115117	0	0	0	0	0	0	0	0	0	0	0	0	0	0	0	0	0	0	0	0	0	0
Pseudescherichia	0	0	0	0	0	0	0	0	0	0	0	0	0	0	0	0	0	0	0	0	0	0	0	0	0	0	0	0	0	0	0	0	0	0	0	0	0	0	0	0	0	0	0	0	0	0	0	0	0
Aquitalea	0	0	0	0	0	0	0	0	0	0	0	0	0	0	0	0	0	0	0	0	0	0	0	0	0	0	0	0	0	0	0	0	0	0	0	0	0	0	0	0	0	0	0	0	0	0	0	0	0
Macrococcus	0	0	0.00141266	0	0	0	0	0	0	0	0	0	0.000138626	0	0	0	0	0	0	0	0	0	0	0	0	6.9064e-05	0	0	0	0	0	0	0	0	0	0	0	0	0	0	0	0	0	0	0	0	0	0	0
[truncated: 98 more columns]
